# Supplementary material for: Phosphate-Trapping Liposomes for Long-Term Management of Hyperphosphatemia
Source: Materials (Basel). 2022 Nov 4;15(21):7779. doi: 10.3390/ma15217779 (PMC9654424; doi:10.3390/ma15217779)
Supplement: Supplementary file 1 [file materials-15-07779-s001.zip]

Archive with 1 entries (1 files):
- materials-1984623-supplementary.pdf
